# Supplementary material for: UPDG: Utilities package for data analysis of Pooled DNA GWAS
Source: BMC Genet. 2012 Jan 17;13:1. doi: 10.1186/1471-2156-13-1 (PMC3293712; doi:10.1186/1471-2156-13-1)
Supplement: Additional file 1 — UPDG. UPDG package for data analysis of pooled DNA GWAS (package components including Perl programs and R scripts, an example dataset and a user manual). [file 1471-2156-13-1-S1.ZIP]

Archive with 43 entries (41 files):
- Components/
- Components/adjustment.pl
- Components/linux_UPDG_run.sh
- Components/mean_Rx_statistics.pl
- Components/merge.pl
- Components/nested_ANOVA_H.r
- Components/nested_ANOVA_M.r
- Components/nested_ANOVA_N.r
- Components/nested_ANOVA_U.r
- Components/output_format.pl
- Components/QC.pl
- Components/windows_data_analysis.bat
- Components/windows_data_preparation.sh
- Components/windows_result_summarization.bat
- Example dataset/
- Example dataset/allele_frequency_summary
- Example dataset/ind_genotype.txt
- Example dataset/ind_genotype_rs.txt
- Example dataset/ind_input_rs.txt
- Example dataset/ind_intensity.txt
- Example dataset/ind_intensity_rs.txt
- Example dataset/nested_ANOVA_result_H.txt
- Example dataset/nested_ANOVA_result_M.txt
- Example dataset/nested_ANOVA_result_N.txt
- Example dataset/nested_ANOVA_result_sig_0.05
- Example dataset/nested_ANOVA_result_summary
- Example dataset/nested_ANOVA_result_U.txt
- Example dataset/phenotype.txt
- Example dataset/pooled_GWAS.txt
- Example dataset/pooled_GWAS_H
- Example dataset/pooled_GWAS_H_filtered
- Example dataset/pooled_GWAS_M
- Example dataset/pooled_GWAS_M_filtered
- Example dataset/pooled_GWAS_N
- Example dataset/pooled_GWAS_N_filtered
- Example dataset/pooled_GWAS_unadjusted
- Example dataset/pooled_GWAS_unadjusted_filtered
- Example dataset/pooled_intensity_rs.txt
- Example dataset/SNP_map.txt
- Example dataset/SNP_map_rs.txt
- gpl-3.0.txt
- readme.txt
- UPDG-UserManual.doc
