# Supplementary material for: UPDG: Utilities package for data analysis of Pooled DNA GWAS
Source: BMC Genet. 2012 Jan 17;13:1. doi: 10.1186/1471-2156-13-1 (PMC3293712; doi:10.1186/1471-2156-13-1)
Supplement: Additional file 1 — UPDG. UPDG package for data analysis of pooled DNA GWAS (package components including Perl programs and R scripts, an example dataset and a user manual). [file 1471-2156-13-1-S1.ZIP › Components/adjustment.pl]

#usage: perl adjustment.pl pooled_input ind_input SNP_map phenotype.txt output

#pooled_input format
#sample_ID**SNP_ID**rawX**rawY

#ind_input format
#sample_ID**SNP_ID**alleleA**alleleB**rawX**rawY

#SNP_map format
#Index**Name**Chromosome**Position**GenTrain_Score**SNP**ILMN_Strand**Customer_Strand**NormID

#phenotype.txt format
#sample_ID**Batch**Phenotype**Pool

#output format
#sample_ID**Phenotype**Pool**SNP_ID**adjusted_Rx**K(not for unadjusted)
#adjusted_Rx by Hoogendoorn, Meaburn, Normalization(Craig+Meaburn) methods (3 separate files) + unadjusted Rx


#command-line arguments extraction
$pooled_input = $ARGV[0];
$ind_input = $ARGV[1];
$snp_map = $ARGV[2];
$pheno = $ARGV[3];
$output = $ARGV[4];

$output_U = "$output" . "_unadjusted";
$output_H = "$output" . "_H";
$output_M = "$output" . "_M";
$output_N = "$output" . "_N";


#open files
open(OUTPUT_U, ">$output_U");	#overwrite file
open(OUTPUT_H, ">$output_H");	#overwrite file
open(OUTPUT_M, ">$output_M");	#overwrite file
open(OUTPUT_N, ">$output_N");	#overwrite file


open(SNP_MAP, $snp_map);

#get allele X and Y for SNPs
while ($line = <SNP_MAP>){
chomp($line);

my @column = split("\t",$line);
my $snp = $column[1];
my $chr = $column[2];
my $polymorphism = $column[5];
my $design_strand = $column[6];
my $customer_strand = $column[7];

my $x = substr($polymorphism, 1, 1);			#extract allele X
my $y = substr($polymorphism, 3, 1);			#extract allele Y

$chr{$snp} = $chr;

if ($chr ne "X" && $chr ne "Y") {

if ($design_strand eq $customer_strand) {
	$alleleX{$snp} = $x;
	$alleleY{$snp} = $y;
}
else {
	$x =~ tr/ACTG/TGAC/;
	$y =~ tr/ACTG/TGAC/;
	$alleleX{$snp} = $x;
	$alleleY{$snp} = $y;
}
}
}


open(PHENO, $pheno);

#get phenotype information for SNPs
while ($line = <PHENO>){
chomp($line);

my @column = split("\t",$line);
my $sample = $column[0];
my $batch = $column[1];
my $status = $column[2];
my $pool = $column[3];

$batch{$sample} = $batch;
$status{$sample} = $status;
$pool{$sample} = $pool;
}


open(I_INPUT, $ind_input);

#calculating K, Rx_AA, Rx_BB (arithmetic mean)
while ($line = <I_INPUT>) {
chomp($line);

my @column = split("\t",$line);
my $sample = $column[0];
my $snp = $column[1];
my $alleleA = $column[2];
my $alleleB = $column[3];
my $raw_x = $column[4];
my $raw_y = $column[5];

if ($chr{$snp} ne "X" && $chr{$snp} ne "Y") {						#autosomes

if ($alleleA ne $alleleB) {											#identify AB heterozygote
	if ($xy_ratio{$snp} eq "") {
		$xy_ratio{$snp} = 0;	#initialization
		$n_AB{$snp} = 0;
		$Rx_AB{$snp} = 0;

		$xy_ratio{$snp} += $raw_x/$raw_y;			#for Hoogendoorn method			
		$n_AB{$snp}++;
		$Rx_AB{$snp} += $raw_x/($raw_x+$raw_y);		#for Meaburn method
	}
	else {
		$xy_ratio{$snp} += $raw_x/$raw_y;			#for Hoogendoorn method			
		$n_AB{$snp}++;
		$Rx_AB{$snp} += $raw_x/($raw_x+$raw_y);		#for Meaburn method
	}
}
elsif ($alleleA eq $alleleX{$snp} && $alleleB eq $alleleX{$snp} ) {	#identify AA homozygote 
	if ($Rx_AA{$snp} eq "") {
		$Rx_AA{$snp} = 0;		#initialization
		$n_AA{$snp} = 0;

		$Rx_AA{$snp} += $raw_x/($raw_x+$raw_y);
		$n_AA{$snp}++;
	}
	else {
		$Rx_AA{$snp} += $raw_x/($raw_x+$raw_y);
		$n_AA{$snp}++;
	}
}
elsif ($alleleA eq $alleleY{$snp} && $alleleB eq $alleleY{$snp} ) {	#identify BB homozygote 
	if ($Rx_BB{$snp} eq "") {
		$Rx_BB{$snp} = 0;		#initialization
		$n_BB{$snp} = 0;

		$Rx_BB{$snp} += $raw_x/($raw_x+$raw_y);
		$n_BB{$snp}++;
	}
	else {
		$Rx_BB{$snp} += $raw_x/($raw_x+$raw_y);
		$n_BB{$snp}++;
	}
}
}
}

close I_INPUT;
open(I_INPUT, $ind_input);

#calculating normalized K
while ($line = <I_INPUT>) {
chomp($line);

my @column = split("\t",$line);
my $sample = $column[0];
my $snp = $column[1];
my $alleleA = $column[2];
my $alleleB = $column[3];
my $raw_x = $column[4];
my $raw_y = $column[5];

if ($chr{$snp} ne "X" && $chr{$snp} ne "Y") {			#autosomes

if ($alleleA ne $alleleB) {				#identify AB heterozygote
	my $ave_Rx_AA = 1;
	my $ave_Rx_BB = 0;

	if ($n_AA{$snp} != 0) {
		$ave_Rx_AA = $Rx_AA{$snp}/$n_AA{$snp};
	}

	if ($n_BB{$snp} != 0) {
		$ave_Rx_BB = $Rx_BB{$snp}/$n_BB{$snp};
	}
	
	if ($Rx_norm_hetero{$snp} eq "") {
		$Rx_norm_hetero{$snp} = 0;		#initialization
		#$n_AB_norm{$snp} = 0;

		$Rx_norm_hetero{$snp} += (($raw_x/($raw_x+$raw_y))-$ave_Rx_BB)/$ave_Rx_AA;
		#$n_AB_norm{$snp}++;
	}
	else {
		$Rx_norm_hetero{$snp} += (($raw_x/($raw_x+$raw_y))-$ave_Rx_BB)/$ave_Rx_AA;
		#$n_AB_norm{$snp}++;
	}
}
}
}

print OUTPUT_U "sampleID\tBatch\tPhenotype\tPool\tSNP\tRx\n";
print OUTPUT_H "sampleID\tBatch\tPhenotype\tPool\tSNP\tRx_adj_H\tK_H\n";
print OUTPUT_M "sampleID\tBatch\tPhenotype\tPool\tSNP\tRx_adj_M\tK_M\n";
print OUTPUT_N "sampleID\tBatch\tPhenotype\tPool\tSNP\tRx_norm_adj\tK_norm\n";


open(P_INPUT, $pooled_input);

#pooled intensity adjustment
while ($line = <P_INPUT>) {
chomp($line);

my @column = split("\t",$line); 
my $sample = $column[0];
my $snp = $column[1];
my $raw_x = $column[2];
my $raw_y = $column[3];

if ($chr{$snp} ne "X" && $chr{$snp} ne "Y" && $chr{$snp} ne "XY" && $chr{$snp} ne "MT") {	#autosomes

my $k_H = 1;
my $k_M = 1;
my $k_norm = 1;
my $ave_Rx_AA = 1;
my $ave_Rx_BB = 0;
my $Rx = "NA";
my $Rx_adj_H = "NA";
my $Rx_adj_M = "NA";
my $Rx_norm_adj = "NA";

if ($n_AB{$snp} != 0) {
	$k_H = $xy_ratio{$snp}/$n_AB{$snp};														#K (Hoogendoorn)		
	$k_M = ($Rx_AB{$snp}/$n_AB{$snp})/(1-($Rx_AB{$snp}/$n_AB{$snp}));						#K (Meaburn)
	$k_norm = ($Rx_norm_hetero{$snp}/$n_AB{$snp})/(1-($Rx_norm_hetero{$snp}/$n_AB{$snp}));	#normalized K (Craig+Meaburn)
}

if ($n_AA{$snp} != 0) {																		#for normalization
	$ave_Rx_AA = $Rx_AA{$snp}/$n_AA{$snp};
}

if ($n_BB{$snp} != 0) {																		#for normalization
	$ave_Rx_BB = $Rx_BB{$snp}/$n_BB{$snp}
}

if ($raw_x != 0 || $raw_y != 0) {
	$Rx = $raw_x/($raw_x+$raw_y);															#unadjusted Rx
	$Rx_adj_H = $raw_x/($raw_x + ($k_H*$raw_y));											#adjusted Rx (Hoogendoorn)
	$Rx_adj_M = $Rx/($Rx+($k_M*(1-$Rx)));													#adjusted Rx (Meaburn)
	$Rx_norm = ($Rx-$ave_Rx_BB)/$ave_Rx_AA;													#normalized Rx (Craig+Meaburn)
	$Rx_norm_adj = $Rx_norm/($Rx_norm+($k_norm*(1-$Rx_norm)));								#normalized adjusted Rx (Craig+Meaburn)
	if ($Rx_norm_adj > 1) {
		$Rx_norm_adj = 1;
	}
}

print OUTPUT_U "$sample\t$batch{$sample}\t$status{$sample}\t$pool{$sample}\t$snp\t$Rx\n";
print OUTPUT_H "$sample\t$batch{$sample}\t$status{$sample}\t$pool{$sample}\t$snp\t$Rx_adj_H\t$k_H\n";
print OUTPUT_M "$sample\t$batch{$sample}\t$status{$sample}\t$pool{$sample}\t$snp\t$Rx_adj_M\t$k_M\n";
print OUTPUT_N "$sample\t$batch{$sample}\t$status{$sample}\t$pool{$sample}\t$snp\t$Rx_norm_adj\t$k_norm\n";

}
}
