# Supplementary material for: UPDG: Utilities package for data analysis of Pooled DNA GWAS
Source: BMC Genet. 2012 Jan 17;13:1. doi: 10.1186/1471-2156-13-1 (PMC3293712; doi:10.1186/1471-2156-13-1)
Supplement: Additional file 1 — UPDG. UPDG package for data analysis of pooled DNA GWAS (package components including Perl programs and R scripts, an example dataset and a user manual). [file 1471-2156-13-1-S1.ZIP › Components/linux_UPDG_run.sh]

cat ind_genotype.txt | awk '/\trs/ {print $1"\t"$2"\t"$3"\t"$4}' > ind_genotype_rs.txt
cat ind_intensity.txt | awk '/^rs/ {print $2"\t"$1"\t"$3"\t"$4}' > ind_intensity_rs.txt
perl merge.pl ind_genotype_rs.txt ind_intensity_rs.txt ind_input_rs.txt
cat pooled_GWAS.txt | awk '/\trs/ {print $1"\t"$2"\t"$7"\t"$8}' | sort -k 2 > pooled_intensity_rs.txt
cat SNP_map.txt | awk '/\trs/ {print $0}' > SNP_map_rs.txt
perl adjustment.pl pooled_intensity_rs.txt ind_input_rs.txt SNP_map_rs.txt phenotype.txt pooled_GWAS
perl QC.pl pooled_GWAS_H pooled_GWAS_H_filtered 36 3 0.01
perl QC.pl pooled_GWAS_M pooled_GWAS_M_filtered 36 3 0.01
perl QC.pl pooled_GWAS_N pooled_GWAS_N_filtered 36 3 0.01
perl QC.pl pooled_GWAS_unadjusted pooled_GWAS_unadjusted_filtered 36 3 0.01
R CMD BATCH nested_ANOVA_H.r
R CMD BATCH nested_ANOVA_M.r
R CMD BATCH nested_ANOVA_N.r
R CMD BATCH nested_ANOVA_U.r
perl output_format.pl SNP_map_rs.txt 0.05
perl mean_Rx_statistics.pl SNP_map_rs.txt 36 allele_frequency_summary
