# Supplementary material for: UPDG: Utilities package for data analysis of Pooled DNA GWAS
Source: BMC Genet. 2012 Jan 17;13:1. doi: 10.1186/1471-2156-13-1 (PMC3293712; doi:10.1186/1471-2156-13-1)
Supplement: Additional file 1 — UPDG. UPDG package for data analysis of pooled DNA GWAS (package components including Perl programs and R scripts, an example dataset and a user manual). [file 1471-2156-13-1-S1.ZIP › Components/mean_Rx_statistics.pl]

#usage: perl mean_Rx_statistics.pl snp_map num_sample output

#command-line arguments extraction
$snp_map = $ARGV[0];
$num_sample = $ARGV[1];
$output = $ARGV[2];

$H = "pooled_GWAS_H_filtered";
$M = "pooled_GWAS_M_filtered";
$N = "pooled_GWAS_N_filtered";
$U = "pooled_GWAS_unadjusted_filtered";

open(OUTPUT, ">$output");			#overwrite file

#print header
print OUTPUT "SNP\t#_case\t#_control\tmean_case_Rx_unadjusted\tmean_control_Rx_adjusted\tabs_mean_Rx_diff_unadjusted\tmean_case_Rx_H\tmean_control_Rx_H\tabs_mean_Rx_diff_H\tmean_case_Rx_M\tmean_control_Rx_M\tabs_mean_Rx_diff_M\tmean_case_Rx_N\tmean_control_Rx_N\tabs_mean_Rx_diff_N\n";

$count = 0;
$sum_control_Rx_H = 0;
$sum_case_Rx_H = 0;
$num_control_H = 0;
$num_case_H = 0;
$first_line = 1;

open(H, $H);
#read file and extract Rx value 
while ($line = <H>){
chomp($line);

if ($first_line == 1) {
	$first_line = 0;
}
else {
my @column = split("\t",$line);
my $phenotype = $column[2];
my $snp = $column[4];
my $Rx = $column[5];

if ($phenotype eq "U") {				#control
	if ($Rx ne "NA") {				#check for nonmissing Rx
		$sum_control_Rx_H += $Rx;
		$num_control_H++;
	}
}
else {								#case
	if ($Rx ne "NA") {				#check for nonmissing Rx
		$sum_case_Rx_H += $Rx;
		$num_case_H++;
	}
}

if ($count < $num_sample - 1) {
	$count++;
}
else {
	$sum_case_Rx_H{$snp} = $sum_case_Rx_H;
	$sum_control_Rx_H{$snp} = $sum_control_Rx_H;
	$num_case{$snp} = $num_case_H;
	$num_control{$snp} = $num_control_H;
	$count = 0;
	$sum_control_Rx_H = 0;
	$sum_case_Rx_H = 0;
	$num_control_H = 0;
	$num_case_H = 0;
}
}
}
close H;


$count = 0;
$sum_control_Rx_M = 0;
$sum_case_Rx_M = 0;
$num_control_M = 0;
$num_case_M = 0;
$first_line = 1;

open(M, $M);
#read file and extract Rx value 
while ($line = <M>){
chomp($line);

if ($first_line == 1) {
	$first_line = 0;
}
else {
my @column = split("\t",$line);
my $phenotype = $column[2];
my $snp = $column[4];
my $Rx = $column[5];

if ($phenotype eq "U") {				#control
	if ($Rx ne "NA") {				#check for nonmissing Rx
		$sum_control_Rx_M += $Rx;
		$num_control_M++;
	}
}
else {								#case
	if ($Rx ne "NA") {				#check for nonmissing Rx
		$sum_case_Rx_M += $Rx;
		$num_case_M++;
	}
}

if ($count < $num_sample - 1) {
	$count++;
}
else {
	$sum_case_Rx_M{$snp} = $sum_case_Rx_M;
	$sum_control_Rx_M{$snp} = $sum_control_Rx_M;
	$num_case{$snp} = $num_case_M;
	$num_control{$snp} = $num_control_M;
	$count = 0;
	$sum_control_Rx_M = 0;
	$sum_case_Rx_M = 0;
	$num_control_M = 0;
	$num_case_M = 0;
}
}
}
close M;


$count = 0;
$sum_control_Rx_N = 0;
$sum_case_Rx_N = 0;
$num_control_N = 0;
$num_case_N = 0;
$first_line = 1;

open(N, $N);
#read file and extract Rx value 
while ($line = <N>){
chomp($line);

if ($first_line == 1) {
	$first_line = 0;
}
else {
my @column = split("\t",$line);
my $phenotype = $column[2];
my $snp = $column[4];
my $Rx = $column[5];

if ($phenotype eq "U") {				#control
	if ($Rx ne "NA") {				#check for nonmissing Rx
		$sum_control_Rx_N += $Rx;
		$num_control_N++;
	}
}
else {								#case
	if ($Rx ne "NA") {				#check for nonmissing Rx
		$sum_case_Rx_N += $Rx;
		$num_case_N++;
	}
}

if ($count < $num_sample - 1) {
	$count++;
}
else {
	$sum_case_Rx_N{$snp} = $sum_case_Rx_N;
	$sum_control_Rx_N{$snp} = $sum_control_Rx_N;
	$num_case{$snp} = $num_case_N;
	$num_control{$snp} = $num_control_N;
	$count = 0;
	$sum_control_Rx_N = 0;
	$sum_case_Rx_N = 0;
	$num_control_N = 0;
	$num_case_N = 0;
}
}
}
close N;


$count = 0;
$sum_control_Rx_U = 0;
$sum_case_Rx_U = 0;
$num_control_U = 0;
$num_case_U = 0;
$first_line = 1;

open(U, $U);
#read file and extract Rx value 
while ($line = <U>){
chomp($line);

if ($first_line == 1) {
	$first_line = 0;
}
else {
my @column = split("\t",$line);
my $phenotype = $column[2];
my $snp = $column[4];
my $Rx = $column[5];

if ($phenotype eq "U") {				#control
	if ($Rx ne "NA") {				#check for nonmissing Rx
		$sum_control_Rx_U += $Rx;
		$num_control_U++;
	}
}
else {								#case
	if ($Rx ne "NA") {				#check for nonmissing Rx
		$sum_case_Rx_U += $Rx;
		$num_case_U++;
	}
}

if ($count < $num_sample - 1) {
	$count++;
}
else {
	$sum_case_Rx_U{$snp} = $sum_case_Rx_U;
	$sum_control_Rx_U{$snp} = $sum_control_Rx_U;
	$num_case{$snp} = $num_case_U;
	$num_control{$snp} = $num_control_U;
	$count = 0;
	$sum_control_Rx_U = 0;
	$sum_case_Rx_U = 0;
	$num_control_U = 0;
	$num_case_U = 0;
}
}
}
close U;


open(SNP_MAP, $snp_map);
#output allele frequency estimated to file
while ($line = <SNP_MAP>){
chomp($line);

my @column = split("\t",$line);
my $snp_id = $column[1];

if ($num_case{$snp_id} > 0) {   #check for valid SNP data

my $mean_case_Rx_H = "NA";
my $mean_case_Rx_M = "NA";
my $mean_case_Rx_N = "NA";
my $mean_case_Rx_U = "NA";
my $mean_control_Rx_H = "NA";
my $mean_control_Rx_M = "NA";
my $mean_control_Rx_N = "NA";
my $mean_control_Rx_U = "NA";
my $mean_Rx_diff_H = "NA";
my $mean_Rx_diff_M = "NA";
my $mean_Rx_diff_N = "NA";
my $mean_Rx_diff_U = "NA";

	if ($sum_case_Rx_H{$snp_id} > 0) {	
		$mean_case_Rx_H = $sum_case_Rx_H{$snp_id}/$num_case{$snp_id};
		$mean_control_Rx_H = $sum_control_Rx_H{$snp_id}/$num_control{$snp_id};
		$mean_Rx_diff_H = abs($mean_case_Rx_H - $mean_control_Rx_H);
	}

	if ($sum_case_Rx_M{$snp_id} > 0) {	
		$mean_case_Rx_M = $sum_case_Rx_M{$snp_id}/$num_case{$snp_id};
		$mean_control_Rx_M = $sum_control_Rx_M{$snp_id}/$num_control{$snp_id};
		$mean_Rx_diff_M = abs($mean_case_Rx_M - $mean_control_Rx_M);
	}

	if ($sum_case_Rx_N{$snp_id} > 0) {	
		$mean_case_Rx_N = $sum_case_Rx_N{$snp_id}/$num_case{$snp_id};
		$mean_control_Rx_N = $sum_control_Rx_N{$snp_id}/$num_control{$snp_id};
		$mean_Rx_diff_N = abs($mean_case_Rx_N - $mean_control_Rx_N);
	}

	if ($sum_case_Rx_U{$snp_id} > 0) {	
		$mean_case_Rx_U = $sum_case_Rx_U{$snp_id}/$num_case{$snp_id};
		$mean_control_Rx_U = $sum_control_Rx_U{$snp_id}/$num_control{$snp_id};
		$mean_Rx_diff_U = abs($mean_case_Rx_U - $mean_control_Rx_U);
	}

	print OUTPUT "$snp_id\t$num_case{$snp_id}\t$num_control{$snp_id}\t$mean_case_Rx_U\t$mean_control_Rx_U\t$mean_Rx_diff_U\t$mean_case_Rx_H\t$mean_control_Rx_H\t$mean_Rx_diff_H\t$mean_case_Rx_M\t$mean_control_Rx_M\t$mean_Rx_diff_M\t$mean_case_Rx_N\t$mean_control_Rx_N\t$mean_Rx_diff_N\n";
}
}
