# Supplementary material for: UPDG: Utilities package for data analysis of Pooled DNA GWAS
Source: BMC Genet. 2012 Jan 17;13:1. doi: 10.1186/1471-2156-13-1 (PMC3293712; doi:10.1186/1471-2156-13-1)
Supplement: Additional file 1 — UPDG. UPDG package for data analysis of pooled DNA GWAS (package components including Perl programs and R scripts, an example dataset and a user manual). [file 1471-2156-13-1-S1.ZIP › Components/merge.pl]

#usage: perl merge.pl ind_genotype ind_intensity output

#command-line arguments extraction
$genotype = $ARGV[0];
$intensity = $ARGV[1];
$output = $ARGV[2];

#open files
open(GENOTYPE, $genotype);
open(INTENSITY, $intensity);
open(OUTPUT, ">$output");	#overwrite file

#get allele X and Y for SNPs
while ($line = <GENOTYPE>){
chomp($line);

my @column = split("\t",$line);
my $sample = $column[0];
my $snp = $column[1];
my $x = $column[2];
my $y = $column[3];

$alleleX{$sample}{$snp} = $x;	#store allele X
$alleleY{$sample}{$snp} = $y;	#store allele Y

}

#merge data and store
while ($line = <INTENSITY>){
chomp($line);

my @column = split("\t",$line);
my $sample = $column[0];
my $snp = $column[1];
my $x = $column[2];
my $y = $column[3];
my $allele_x = $alleleX{$sample}{$snp};
my $allele_y = $alleleY{$sample}{$snp};

print OUTPUT "$sample\t$snp\t$allele_x\t$allele_y\t$x\t$y\n";
}
