# Supplementary material for: UPDG: Utilities package for data analysis of Pooled DNA GWAS
Source: BMC Genet. 2012 Jan 17;13:1. doi: 10.1186/1471-2156-13-1 (PMC3293712; doi:10.1186/1471-2156-13-1)
Supplement: Additional file 1 — UPDG. UPDG package for data analysis of pooled DNA GWAS (package components including Perl programs and R scripts, an example dataset and a user manual). [file 1471-2156-13-1-S1.ZIP › Components/nested_ANOVA_U.r]

sink(file="nested_ANOVA_result_U.txt")
data <- read.table("pooled_GWAS_unadjusted_filtered", header=T)
x <- 1;
y <- 36;
for (i in 1:3) {
new <- data[x:y,]
print(new[1,5])
result <- aov(Rx~Phenotype+Error(Pool+Batch), data=new)
print(summary(result))
 x <- x+36
 y <- y+36
}
sink()
