# Supplementary material for: UPDG: Utilities package for data analysis of Pooled DNA GWAS
Source: BMC Genet. 2012 Jan 17;13:1. doi: 10.1186/1471-2156-13-1 (PMC3293712; doi:10.1186/1471-2156-13-1)
Supplement: Additional file 1 — UPDG. UPDG package for data analysis of pooled DNA GWAS (package components including Perl programs and R scripts, an example dataset and a user manual). [file 1471-2156-13-1-S1.ZIP › Components/output_format.pl]

#usage: perl output_format.pl snp_map  alpha_value

#command-line arguments extraction
$snp_map = $ARGV[0];
$alpha = $ARGV[1];

$H = "nested_ANOVA_result_H.txt";
$M = "nested_ANOVA_result_M.txt";
$N = "nested_ANOVA_result_N.txt";
$U = "nested_ANOVA_result_U.txt";
$output = "nested_ANOVA_result_summary";
$output_sig = "nested_ANOVA_result_sig_"."$alpha";

#open files
open(H, $H);
open(M, $M);
open(N, $N);
open(U, $U);
open(SNP_MAP, $snp_map);
open(OUTPUT, ">$output");			#overwrite file
open(OUTPUT_SIG, ">$output_sig");	#overwrite file

print OUTPUT "SNP\tChromosome\tPosition\tP_unadjusted\tP_H\tP_M\tP_N\n";		#print header
print OUTPUT_SIG "SNP\tChromosome\tPosition\tP_unadjusted\tP_H\tP_M\tP_N\n";	#print header
$snp = "";
$p = "";

#read file and extract p value 
while ($line = <H>){
chomp($line);

if ($line =~ /\[1\]/) {
	my @column = split(" ",$line);
	$snp = $column[1];
}
elsif ($line =~ /Phenotype/) {
	my @column = split(" ",$line);
	$p = $column[5];
	$p_H{$snp} = $p;
}
}

#read file and extract p value 
while ($line = <M>){
chomp($line);

if ($line =~ /\[1\]/) {
	my @column = split(" ",$line);
	$snp = $column[1];
}
elsif ($line =~ /Phenotype/) {
	my @column = split(" ",$line);
	$p = $column[5];
	$p_M{$snp} = $p;
}
}

#read file and extract p value
while ($line = <N>){
chomp($line);

if ($line =~ /\[1\]/) {
	my @column = split(" ",$line);
	$snp = $column[1];
}
elsif ($line =~ /Phenotype/) {
	my @column = split(" ",$line);
	$p = $column[5];
	$p_N{$snp} = $p;
}
}

#read file and extract p value 
while ($line = <U>){
chomp($line);

if ($line =~ /\[1\]/) {
	my @column = split(" ",$line);
	$snp = $column[1];
}
elsif ($line =~ /Phenotype/) {
	my @column = split(" ",$line);
	$p = $column[5];
	$p_U{$snp} = $p;		
}
}

#get chromosomal location and physical position for SNPs and output all p values to file
while ($line = <SNP_MAP>){
chomp($line);

my @column = split("\t",$line);
my $snp_id = $column[1];
my $chr = $column[2];
my $pos = $column[3];

if ($p_U{$snp_id} eq "") {
	$p_U{$snp_id} = "NA";
}
if ($p_H{$snp_id} eq "") {
	$p_H{$snp_id} = "NA";
}
if ($p_M{$snp_id} eq "") {
	$p_M{$snp_id} = "NA";
}
if ($p_N{$snp_id} eq "") {
	$p_N{$snp_id} = "NA";
}

if (($p_U{$snp_id} ne "NA") || ($p_H{$snp_id} ne "NA") || ($p_M{$snp_id} ne "NA") || ($p_N{$snp_id} ne "NA")) {
	print OUTPUT "$snp_id\t$chr\t$pos\t$p_U{$snp_id}\t$p_H{$snp_id}\t$p_M{$snp_id}\t$p_N{$snp_id}\n";
	if (($p_U{$snp_id} ne "NA" && $p_U{$snp_id} < $alpha) || ($p_H{$snp_id} ne "NA" && $p_H{$snp_id} < $alpha) || ($p_M{$snp_id} ne "NA" && $p_M{$snp_id} < $alpha) || ($p_N{$snp_id} ne "NA" && $p_N{$snp_id} < $alpha)) {
		print OUTPUT_SIG "$snp_id\t$chr\t$pos\t$p_U{$snp_id}\t$p_H{$snp_id}\t$p_M{$snp_id}\t$p_N{$snp_id}\n";
	}
}
}
