# Supplementary material for: UPDG: Utilities package for data analysis of Pooled DNA GWAS
Source: BMC Genet. 2012 Jan 17;13:1. doi: 10.1186/1471-2156-13-1 (PMC3293712; doi:10.1186/1471-2156-13-1)
Supplement: Additional file 1 — UPDG. UPDG package for data analysis of pooled DNA GWAS (package components including Perl programs and R scripts, an example dataset and a user manual). [file 1471-2156-13-1-S1.ZIP › Components/QC.pl]

#usage: perl QC.pl input output num_sample call_threshold maf_threshold

#command-line arguments extraction
$input = $ARGV[0];
$output = $ARGV[1];
$num_sample = $ARGV[2];
$call_threshold = $ARGV[3];
$maf_threshold = $ARGV[4];

#open files
open(INPUT, $input);
open(OUTPUT, ">$output");	#overwrite file

$count = 0;
$previous_snp = "";
$num_nonmissing_case = 0;
$num_nonmissing_control = 0;
$sum_Rx = 0;

#count the number of nonmissing case and control for every SNP
while ($line = <INPUT>){
chomp($line);

my @column = split("\t",$line);
my $phenotype = $column[2];
my $snp = $column[4];
my $Rx = $column[5];

if ($count == $num_sample) {			#number of pooled DNA samples
	$nonmissing_case{$previous_snp} = $num_nonmissing_case;
	$nonmissing_control{$previous_snp} = $num_nonmissing_control;
	my $freq = $sum_Rx / ($num_nonmissing_case + $num_nonmissing_control);
	if ($freq > 0.5) {
		$freq = 1 - $freq;
	}
	$maf{$previous_snp} = $freq;
	$count = 0;
	$num_nonmissing_case = 0;
	$num_nonmissing_control = 0;
	$sum_Rx = 0;
}

if ($Rx ne "NA") {
	if ($phenotype eq "U") {		#control
		$num_nonmissing_control++;
	}
	else {						#case
		$num_nonmissing_case++;
	}
	$sum_Rx = $sum_Rx + $Rx;
}

$previous_snp = $snp;
$count++;
}

close INPUT;
open(INPUT, $input);

$first_line = 1;

while ($line = <INPUT>){
chomp($line);

my @column = split("\t",$line);
my $snp = $column[4];

if ($first_line == 1) {													#print header
	print OUTPUT "$line\n";
}

if ($nonmissing_case{$snp} >= $call_threshold && $nonmissing_control{$snp} >= $call_threshold && $maf{$snp} >= $maf_threshold) {	
	print OUTPUT "$line\n";
}

$first_line = 0;
}
