# Supplementary material for: UPDG: Utilities package for data analysis of Pooled DNA GWAS
Source: BMC Genet. 2012 Jan 17;13:1. doi: 10.1186/1471-2156-13-1 (PMC3293712; doi:10.1186/1471-2156-13-1)
Supplement: Additional file 1 — UPDG. UPDG package for data analysis of pooled DNA GWAS (package components including Perl programs and R scripts, an example dataset and a user manual). [file 1471-2156-13-1-S1.ZIP › Components/windows_data_analysis.bat]

perl adjustment.pl pooled_intensity_rs.txt ind_input_rs.txt SNP_map_rs.txt phenotype.txt pooled_GWAS
perl QC.pl pooled_GWAS_H pooled_GWAS_H_filtered 36 3 0.01
perl QC.pl pooled_GWAS_M pooled_GWAS_M_filtered 36 3 0.01
perl QC.pl pooled_GWAS_N pooled_GWAS_N_filtered 36 3 0.01
perl QC.pl pooled_GWAS_unadjusted pooled_GWAS_unadjusted_filtered 36 3 0.01
C:\"Program Files (x86)"\R\R-2.11.0\bin\R.exe CMD BATCH nested_ANOVA_H.r
C:\"Program Files (x86)"\R\R-2.11.0\bin\R.exe CMD BATCH nested_ANOVA_M.r
C:\"Program Files (x86)"\R\R-2.11.0\bin\R.exe CMD BATCH nested_ANOVA_N.r
C:\"Program Files (x86)"\R\R-2.11.0\bin\R.exe CMD BATCH nested_ANOVA_U.r
