# Supplementary material for: UPDG: Utilities package for data analysis of Pooled DNA GWAS
Source: BMC Genet. 2012 Jan 17;13:1. doi: 10.1186/1471-2156-13-1 (PMC3293712; doi:10.1186/1471-2156-13-1)
Supplement: Additional file 1 — UPDG. UPDG package for data analysis of pooled DNA GWAS (package components including Perl programs and R scripts, an example dataset and a user manual). [file 1471-2156-13-1-S1.ZIP › Components/windows_data_preparation.sh]

cat ind_genotype.txt | awk '/\trs/ {print $1"\t"$2"\t"$3"\t"$4}' > ind_genotype_rs.txt
cat ind_intensity.txt | awk '/^rs/ {print $2"\t"$1"\t"$3"\t"$4}' > ind_intensity_rs.txt
perl merge.pl ind_genotype_rs.txt ind_intensity_rs.txt ind_input_rs.txt
cat pooled_GWAS.txt | awk '/\trs/ {print $1"\t"$2"\t"$7"\t"$8}' | sort -k 2 > pooled_intensity_rs.txt
cat SNP_map.txt | awk '/\trs/ {print $0}' > SNP_map_rs.txt
