# Supplementary material for: UPDG: Utilities package for data analysis of Pooled DNA GWAS
Source: BMC Genet. 2012 Jan 17;13:1. doi: 10.1186/1471-2156-13-1 (PMC3293712; doi:10.1186/1471-2156-13-1)
Supplement: Additional file 1 — UPDG. UPDG package for data analysis of pooled DNA GWAS (package components including Perl programs and R scripts, an example dataset and a user manual). [file 1471-2156-13-1-S1.ZIP › Example dataset/allele_frequency_summary]

SNP	#_case	#_control	mean_case_Rx_unadjusted	mean_control_Rx_adjusted	abs_mean_Rx_diff_unadjusted	mean_case_Rx_H	mean_control_Rx_H	abs_mean_Rx_diff_H	mean_case_Rx_M	mean_control_Rx_M	abs_mean_Rx_diff_M	mean_case_Rx_N	mean_control_Rx_N	abs_mean_Rx_diff_N
rs1	18	18	0.231902903180911	0.246455208564724	0.0145523053838131	0.284089712317792	0.300229951182775	0.0161402388649833	0.285235058733493	0.301404292157353	0.0161692334238597	0.519141276911951	0.517887972353062	0.0012533045588895
rs2	18	18	0.292854410648435	0.289727994820845	0.00312641582758988	0.396587402791429	0.393111344741716	0.00347605804971224	0.438659297700335	0.435132629122016	0.00352666857831851	0.410220855365782	0.40530324830378	0.00491760706200217
rs3	18	18	0.537045147619017	0.555069755302986	0.0180246076839685	0.585942327038165	0.603191000239117	0.0172486732009514	0.591840618030324	0.608974939482529	0.0171343214522052	0.482075338233807	0.476718413827783	0.00535692440602342
