# Supplementary material for: UPDG: Utilities package for data analysis of Pooled DNA GWAS
Source: BMC Genet. 2012 Jan 17;13:1. doi: 10.1186/1471-2156-13-1 (PMC3293712; doi:10.1186/1471-2156-13-1)
Supplement: Additional file 1 — UPDG. UPDG package for data analysis of pooled DNA GWAS (package components including Perl programs and R scripts, an example dataset and a user manual). [file 1471-2156-13-1-S1.ZIP › Example dataset/ind_genotype.txt]

[Header]
BSGT Version	3.2.32
Processing Date	12/22/2008 1:36 PM
Content	Human610-Quadv1_B.bpm
Num SNPs	3
Total SNPs	3
Num Samples	6
Total Samples	6
[Data]
Sample ID	SNP Name	Allele1 - Forward	Allele2 - Forward	Allele1 - Top	Allele2 - Top	GC Score
1	rs1	C	C	C	C	0.9226
1	rs2	C	C	C	C	0.8871
1	rs3	T	T	T	T	0.9948
2	rs1	C	T	C	T	0.9263
2	rs2	A	C	A	C	0.8647
2	rs3	G	T	G	T	0.813
3	rs1	C	C	C	C	0.7423
3	rs2	C	C	C	C	0.9185
3	rs3	G	T	G	T	0.7858
4	rs1	T	T	T	T	0.9458
4	rs2	A	C	A	C	0.9958
4	rs3	G	G	G	G	0.9131
5	rs1	C	T	C	T	0.9561
5	rs2	A	C	A	C	0.8482
5	rs3	G	T	G	T	0.6913
6	rs1	C	T	C	T	0.9429
6	rs2	A	A	A	A	0.9425
6	rs3	G	T	G	T	0.7889
