# Supplementary material for: UPDG: Utilities package for data analysis of Pooled DNA GWAS
Source: BMC Genet. 2012 Jan 17;13:1. doi: 10.1186/1471-2156-13-1 (PMC3293712; doi:10.1186/1471-2156-13-1)
Supplement: Additional file 1 — UPDG. UPDG package for data analysis of pooled DNA GWAS (package components including Perl programs and R scripts, an example dataset and a user manual). [file 1471-2156-13-1-S1.ZIP › Example dataset/ind_genotype_rs.txt]

1	rs1	C	C
1	rs2	C	C
1	rs3	T	T
2	rs1	C	T
2	rs2	A	C
2	rs3	G	T
3	rs1	C	C
3	rs2	C	C
3	rs3	G	T
4	rs1	T	T
4	rs2	A	C
4	rs3	G	G
5	rs1	C	T
5	rs2	A	C
5	rs3	G	T
6	rs1	C	T
6	rs2	A	A
6	rs3	G	T
