# Supplementary material for: UPDG: Utilities package for data analysis of Pooled DNA GWAS
Source: BMC Genet. 2012 Jan 17;13:1. doi: 10.1186/1471-2156-13-1 (PMC3293712; doi:10.1186/1471-2156-13-1)
Supplement: Additional file 1 — UPDG. UPDG package for data analysis of pooled DNA GWAS (package components including Perl programs and R scripts, an example dataset and a user manual). [file 1471-2156-13-1-S1.ZIP › Example dataset/ind_input_rs.txt]

1	rs1	C	C	168	12
1	rs2	C	C	278	1356
1	rs3	T	T	241	1258
2	rs1	C	T	297	467
2	rs2	A	C	337	412
2	rs3	G	T	567	874
3	rs1	C	C	265	13
3	rs2	C	C	132	2250
3	rs3	G	T	1325	2140
4	rs1	T	T	132	566
4	rs2	A	C	465	487
4	rs3	G	G	987	122
5	rs1	C	T	1346	1654
5	rs2	A	C	277	2687
5	rs3	G	T	132	142
6	rs1	C	T	267	325
6	rs2	A	A	668	133
6	rs3	G	T	921	856
