# Supplementary material for: UPDG: Utilities package for data analysis of Pooled DNA GWAS
Source: BMC Genet. 2012 Jan 17;13:1. doi: 10.1186/1471-2156-13-1 (PMC3293712; doi:10.1186/1471-2156-13-1)
Supplement: Additional file 1 — UPDG. UPDG package for data analysis of pooled DNA GWAS (package components including Perl programs and R scripts, an example dataset and a user manual). [file 1471-2156-13-1-S1.ZIP › Example dataset/ind_intensity.txt]

[Header]
GSGT Version	1.5.16
Processing Date	4/20/2010 9:04 AM
Content	Human610-Quadv1_B.bpm
Num SNPs	3
Total SNPs	3
Num Samples	6
Total Samples	6
[Data]
SNP Name	Sample ID	X Raw	Y Raw	X	Y	B Allele Freq	Log R Ratio
rs1	1	168	12	0.62	0.528	0.5122	-0.1707
rs2	1	278	1356	1.097	0.944	0.4954	-0.0974
rs3	1	241	1258	0.484	0.062	0.0271	0.0512
rs1	2	297	467	0.011	1.154	1	-0.1804
rs2	2	337	412	0.018	0.862	0.9982	-0.0798
rs3	2	567	874	0.859	0.106	0	-0.1921
rs1	3	265	13	0.482	0.007	0	0.1537
rs2	3	132	2250	0.184	1.834	0.9952	0.1015
rs3	3	1325	2140	0.965	0.058	0	-0.014
rs1	4	132	566	0.068	1.401	1	-0.1228
rs2	4	465	487	0.971	0.026	0	-0.1299
rs3	4	987	122	0.322	0.562	0.5735	-0.1653
rs1	5	1346	1654	0.397	0.346	0.4684	-0.1691
rs2	5	277	2687	1.353	0.022	0	0.0193
rs3	5	132	142	0.762	0.017	0	-0.3419
rs1	6	267	325	1.526	0.103	0	-0.1952
rs2	6	668	133	0.015	1.37	0.989	0.1144
rs3	6	921	856	1.11	0.089	0	0.0448
