# Supplementary material for: UPDG: Utilities package for data analysis of Pooled DNA GWAS
Source: BMC Genet. 2012 Jan 17;13:1. doi: 10.1186/1471-2156-13-1 (PMC3293712; doi:10.1186/1471-2156-13-1)
Supplement: Additional file 1 — UPDG. UPDG package for data analysis of pooled DNA GWAS (package components including Perl programs and R scripts, an example dataset and a user manual). [file 1471-2156-13-1-S1.ZIP › Example dataset/nested_ANOVA_result_H.txt]

[1] rs1
Levels: rs1 rs2 rs3

Error: Pool
          Df   Sum Sq   Mean Sq F value Pr(>F)
Phenotype  1 0.002345 0.0023446  0.4053 0.5387
Residuals 10 0.057844 0.0057844               

Error: Within
          Df  Sum Sq  Mean Sq F value Pr(>F)
Residuals 24 0.11141 0.004642               
[1] rs2
Levels: rs1 rs2 rs3

Error: Pool
          Df    Sum Sq    Mean Sq F value Pr(>F)
Phenotype  1 0.0001087 0.00010875  0.0736 0.7917
Residuals 10 0.0147786 0.00147786               

Error: Within
          Df  Sum Sq   Mean Sq F value Pr(>F)
Residuals 24 0.13013 0.0054222               
[1] rs3
Levels: rs1 rs2 rs3

Error: Pool
          Df    Sum Sq   Mean Sq F value Pr(>F)
Phenotype  1 0.0026777 0.0026777  1.2424 0.2911
Residuals 10 0.0215528 0.0021553               

Error: Within
          Df   Sum Sq   Mean Sq F value Pr(>F)
Residuals 24 0.075629 0.0031512               
