# Supplementary material for: UPDG: Utilities package for data analysis of Pooled DNA GWAS
Source: BMC Genet. 2012 Jan 17;13:1. doi: 10.1186/1471-2156-13-1 (PMC3293712; doi:10.1186/1471-2156-13-1)
Supplement: Additional file 1 — UPDG. UPDG package for data analysis of pooled DNA GWAS (package components including Perl programs and R scripts, an example dataset and a user manual). [file 1471-2156-13-1-S1.ZIP › Example dataset/nested_ANOVA_result_M.txt]

[1] rs1
Levels: rs1 rs2 rs3

Error: Pool
          Df   Sum Sq   Mean Sq F value Pr(>F)
Phenotype  1 0.002353 0.0023530  0.4048 0.5389
Residuals 10 0.058133 0.0058133               

Error: Within
          Df  Sum Sq   Mean Sq F value Pr(>F)
Residuals 24 0.11197 0.0046653               
[1] rs2
Levels: rs1 rs2 rs3

Error: Pool
          Df    Sum Sq    Mean Sq F value Pr(>F)
Phenotype  1 0.0001119 0.00011194  0.0717 0.7944
Residuals 10 0.0156221 0.00156221               

Error: Within
          Df  Sum Sq   Mean Sq F value Pr(>F)
Residuals 24 0.13864 0.0057768               
[1] rs3
Levels: rs1 rs2 rs3

Error: Pool
          Df    Sum Sq   Mean Sq F value Pr(>F)
Phenotype  1 0.0026423 0.0026423  1.2355 0.2924
Residuals 10 0.0213865 0.0021387               

Error: Within
          Df   Sum Sq   Mean Sq F value Pr(>F)
Residuals 24 0.074938 0.0031224               
