# Supplementary material for: UPDG: Utilities package for data analysis of Pooled DNA GWAS
Source: BMC Genet. 2012 Jan 17;13:1. doi: 10.1186/1471-2156-13-1 (PMC3293712; doi:10.1186/1471-2156-13-1)
Supplement: Additional file 1 — UPDG. UPDG package for data analysis of pooled DNA GWAS (package components including Perl programs and R scripts, an example dataset and a user manual). [file 1471-2156-13-1-S1.ZIP › Example dataset/nested_ANOVA_result_N.txt]

[1] rs1
Levels: rs1 rs2 rs3

Error: Pool
          Df     Sum Sq    Mean Sq F value Pr(>F)
Phenotype  1 1.4137e-05 1.4137e-05  0.5657 0.4693
Residuals 10 2.4989e-04 2.4989e-05               

Error: Within
          Df     Sum Sq    Mean Sq F value Pr(>F)
Residuals 24 0.00048315 2.0131e-05               
[1] rs2
Levels: rs1 rs2 rs3

Error: Pool
          Df   Sum Sq   Mean Sq F value Pr(>F)
Phenotype  1 0.000218 0.0002176  0.0659 0.8026
Residuals 10 0.033021 0.0033021               

Error: Within
          Df  Sum Sq  Mean Sq F value Pr(>F)
Residuals 24 0.29997 0.012499               
[1] rs3
Levels: rs1 rs2 rs3

Error: Pool
          Df     Sum Sq    Mean Sq F value Pr(>F)
Phenotype  1 0.00025827 0.00025827  2.2573 0.1639
Residuals 10 0.00114415 0.00011441               

Error: Within
          Df    Sum Sq    Mean Sq F value Pr(>F)
Residuals 24 0.0047435 0.00019764               
