# Supplementary material for: UPDG: Utilities package for data analysis of Pooled DNA GWAS
Source: BMC Genet. 2012 Jan 17;13:1. doi: 10.1186/1471-2156-13-1 (PMC3293712; doi:10.1186/1471-2156-13-1)
Supplement: Additional file 1 — UPDG. UPDG package for data analysis of pooled DNA GWAS (package components including Perl programs and R scripts, an example dataset and a user manual). [file 1471-2156-13-1-S1.ZIP › Example dataset/nested_ANOVA_result_summary]

SNP	Chromosome	Position	P_unadjusted	P_H	P_M	P_N
rs1	12	125456933	0.526	0.5387	0.5389	0.4693
rs2	4	21227772	0.7844	0.7917	0.7944	0.8026
rs3	4	95952929	0.2806	0.2911	0.2924	0.1639
