# Supplementary material for: UPDG: Utilities package for data analysis of Pooled DNA GWAS
Source: BMC Genet. 2012 Jan 17;13:1. doi: 10.1186/1471-2156-13-1 (PMC3293712; doi:10.1186/1471-2156-13-1)
Supplement: Additional file 1 — UPDG. UPDG package for data analysis of pooled DNA GWAS (package components including Perl programs and R scripts, an example dataset and a user manual). [file 1471-2156-13-1-S1.ZIP › Example dataset/nested_ANOVA_result_U.txt]

[1] rs1
Levels: rs1 rs2 rs3

Error: Pool
          Df   Sum Sq   Mean Sq F value Pr(>F)
Phenotype  1 0.001906 0.0019059  0.4318  0.526
Residuals 10 0.044142 0.0044142               

Error: Within
          Df   Sum Sq   Mean Sq F value Pr(>F)
Residuals 24 0.084999 0.0035416               
[1] rs2
Levels: rs1 rs2 rs3

Error: Pool
          Df   Sum Sq    Mean Sq F value Pr(>F)
Phenotype  1 0.000088 0.00008797   0.079 0.7844
Residuals 10 0.011138 0.00111383               

Error: Within
          Df   Sum Sq  Mean Sq F value Pr(>F)
Residuals 24 0.096025 0.004001               
[1] rs3
Levels: rs1 rs2 rs3

Error: Pool
          Df   Sum Sq   Mean Sq F value Pr(>F)
Phenotype  1 0.002924 0.0029240  1.3009 0.2806
Residuals 10 0.022476 0.0022476               

Error: Within
          Df  Sum Sq   Mean Sq F value Pr(>F)
Residuals 24 0.07981 0.0033254               
