# Supplementary material for: UPDG: Utilities package for data analysis of Pooled DNA GWAS
Source: BMC Genet. 2012 Jan 17;13:1. doi: 10.1186/1471-2156-13-1 (PMC3293712; doi:10.1186/1471-2156-13-1)
Supplement: Additional file 1 — UPDG. UPDG package for data analysis of pooled DNA GWAS (package components including Perl programs and R scripts, an example dataset and a user manual). [file 1471-2156-13-1-S1.ZIP › Example dataset/phenotype.txt]

1	1	A	AP1
2	1	A	AP2
3	1	A	AP3
4	1	A	AP4
5	1	A	AP5
6	1	A	AP6
7	1	U	UP1
8	1	U	UP2
9	1	U	UP3
10	1	U	UP4
11	1	U	UP5
12	1	U	UP6
13	1	A	AP1
14	1	A	AP2
15	1	A	AP3
16	1	A	AP4
17	1	A	AP5
18	1	A	AP6
19	1	U	UP1
20	1	U	UP2
21	1	U	UP3
22	1	U	UP4
23	1	U	UP5
24	1	U	UP6
25	1	A	AP1
26	1	A	AP2
27	1	A	AP3
28	1	A	AP4
29	1	A	AP5
30	1	A	AP6
31	1	U	UP1
32	1	U	UP2
33	1	U	UP3
34	1	U	UP4
35	1	U	UP5
36	1	U	UP6
