# Supplementary material for: UPDG: Utilities package for data analysis of Pooled DNA GWAS
Source: BMC Genet. 2012 Jan 17;13:1. doi: 10.1186/1471-2156-13-1 (PMC3293712; doi:10.1186/1471-2156-13-1)
Supplement: Additional file 1 — UPDG. UPDG package for data analysis of pooled DNA GWAS (package components including Perl programs and R scripts, an example dataset and a user manual). [file 1471-2156-13-1-S1.ZIP › Example dataset/pooled_GWAS.txt]

[Header]
BSGT Version	3.3.4
Processing Date	12/22/2008 6:21 PM
Content	Human610-Quadv1_B.bpm
Num SNPs	3
Total SNPs	3
Num Samples	36
Total Samples	36
[Data]
Sample ID	SNP Name	Theta	R	X	Y	X Raw	Y Raw
1	rs1	0.213	1.275	0.945	0.329	1084	7203
2	rs1	0.722	1.799	0.573	1.226	1475	6073
3	rs1	0.111	0.494	0.42	0.074	1481	10853
4	rs1	0.841	1.305	0.265	1.039	1701	8181
5	rs1	0.94	0.963	0.083	0.881	1801	5750
6	rs1	0.174	1.185	0.925	0.259	1830	6952
7	rs1	0.643	0.395	0.152	0.243	1836	6962
8	rs1	0.67	2.492	0.904	1.588	1846	8180
9	rs1	0.133	0.971	0.801	0.17	2032	7673
10	rs1	0.821	1.799	0.402	1.396	2043	10438
11	rs1	0.365	1.484	0.902	0.582	2215	5285
12	rs1	0.495	0.948	0.478	0.47	2224	8572
13	rs1	0.762	0.877	0.247	0.63	2259	6939
14	rs1	0.088	1.473	1.293	0.18	2330	5915
15	rs1	0.394	1.244	0.727	0.517	2419	10291
16	rs1	0.264	1.657	1.15	0.507	2427	6534
17	rs1	0.856	1.181	0.221	0.96	2476	7196
18	rs1	0.595	1.434	0.609	0.825	2494	10224
19	rs1	0.271	0.707	0.486	0.22	2515	7804
20	rs1	0.614	2.159	0.884	1.275	2561	6546
21	rs1	0.433	0.589	0.325	0.263	2641	7654
22	rs1	0.209	0.661	0.493	0.168	2681	10695
23	rs1	0.127	0.635	0.528	0.107	2710	5021
24	rs1	0.282	0.824	0.559	0.265	2746	10159
25	rs1	0.472	0.798	0.416	0.381	2781	8944
26	rs1	0.694	0.968	0.332	0.636	2817	7841
27	rs1	0.472	0.532	0.278	0.255	2871	7716
28	rs1	0.367	0.97	0.588	0.382	2900	6471
29	rs1	0.477	0.903	0.468	0.435	2914	6678
30	rs1	0.491	2.091	1.06	1.031	2941	7505
31	rs1	0.679	1.248	0.444	0.804	2948	8786
32	rs1	0.446	1.102	0.598	0.505	2997	7862
33	rs1	0.41	1.033	0.59	0.443	3117	5695
34	rs1	0.759	1.642	0.467	1.175	3140	6072
35	rs1	0.141	1.301	1.062	0.238	4287	10157
36	rs1	0.894	1.232	0.178	1.055	933	7940
1	rs2	0.023	0.821	0.792	0.029	1012	3574
2	rs2	0.309	1.097	0.719	0.379	1033	3704
3	rs2	0.726	1.748	0.551	1.197	1143	2579
4	rs2	0.306	1.491	0.98	0.512	1147	3762
5	rs2	0.092	0.925	0.808	0.118	1152	2746
6	rs2	0.388	1.062	0.626	0.436	1184	2360
7	rs2	0.009	0.456	0.449	0.006	1221	2600
8	rs2	0.976	1.125	0.041	1.084	1249	2150
9	rs2	0.009	1.446	1.425	0.021	1264	2709
10	rs2	0.988	1.077	0.02	1.057	1296	2418
11	rs2	0.027	0.94	0.902	0.039	1296	2538
12	rs2	0	0.318	0.318	0	1315	3872
13	rs2	0.985	0.451	0.01	0.441	1328	2572
14	rs2	0.955	0.564	0.038	0.526	1359	3223
15	rs2	0.063	1.878	1.708	0.17	1378	3403
16	rs2	0.062	1.26	1.148	0.112	1454	3115
17	rs2	0.027	0.625	0.6	0.025	1468	3809
18	rs2	0.346	1.629	1.016	0.613	1479	3988
19	rs2	0.019	0.715	0.694	0.021	1488	3281
20	rs2	0.929	1.919	0.194	1.725	1508	3799
21	rs2	0.077	0.995	0.887	0.108	1557	2732
22	rs2	0.059	1.702	1.556	0.146	1571	3093
23	rs2	0.963	1.768	0.097	1.672	1635	4409
24	rs2	0.97	1.723	0.078	1.646	1865	3692
25	rs2	0.984	1.672	0.042	1.63	1884	3383
26	rs2	0.978	1.058	0.035	1.023	1893	2812
27	rs2	0.972	1.123	0.048	1.076	2152	3589
28	rs2	0.982	1.123	0.031	1.092	2301	5147
29	rs2	0	0.637	0.637	0	852	2913
30	rs2	0.018	1.068	1.039	0.029	882	3531
31	rs2	0.957	0.724	0.046	0.677	903	3411
32	rs2	0.964	0.768	0.041	0.727	923	3057
33	rs2	0.93	1.417	0.14	1.276	923	3229
34	rs2	0.012	1.519	1.49	0.029	931	2893
35	rs2	0.008	0.928	0.916	0.012	945	3806
36	rs2	0.031	1.538	1.466	0.072	992	2803
1	rs3	0.099	2.398	2.072	0.326	3526	2982
2	rs3	0.994	1.565	0.014	1.551	4300	3908
3	rs3	0.045	1.995	1.863	0.132	4421	3458
4	rs3	0.989	1.165	0.02	1.144	4493	4094
5	rs3	0.995	0.703	0.006	0.698	4494	6261
6	rs3	0.025	0.977	0.939	0.037	4511	3872
7	rs3	0.282	0.774	0.525	0.249	4669	3709
8	rs3	0.843	1.556	0.313	1.243	4694	4064
9	rs3	0.171	2.75	2.157	0.593	4820	6193
10	rs3	0.019	1.436	1.393	0.043	4836	3637
11	rs3	0.949	1.373	0.103	1.271	5068	4209
12	rs3	0.03	2.181	2.084	0.097	5098	5073
13	rs3	0.956	1.894	0.122	1.773	5143	4204
14	rs3	0.072	2.313	2.078	0.235	5156	6290
15	rs3	0.97	1.275	0.057	1.218	5241	4203
16	rs3	0.973	1.226	0.049	1.177	5244	5156
17	rs3	0.968	0.907	0.044	0.863	5255	3354
18	rs3	0.914	1.2	0.143	1.057	5273	4204
19	rs3	0.127	0.635	0.528	0.107	5319	4597
20	rs3	0.282	0.824	0.559	0.265	5347	4263
21	rs3	0.472	0.798	0.416	0.381	5562	6172
22	rs3	0.694	0.968	0.332	0.636	5740	3414
23	rs3	0.472	0.532	0.278	0.255	5819	5389
24	rs3	0.367	0.97	0.588	0.382	5963	6425
25	rs3	0.477	0.903	0.468	0.435	5995	5453
26	rs3	0.491	2.091	1.06	1.031	6137	4115
27	rs3	0.679	1.248	0.444	0.804	6175	4838
28	rs3	0.446	1.102	0.598	0.505	6298	5825
29	rs3	0.988	1.077	0.02	1.057	6388	5478
30	rs3	0.027	0.94	0.902	0.039	6979	4784
31	rs3	0	0.318	0.318	0	7108	6405
32	rs3	0.985	0.451	0.01	0.441	7167	3906
33	rs3	0.955	0.564	0.038	0.526	7267	3904
34	rs3	0.063	1.878	1.708	0.17	7834	5010
35	rs3	0.062	1.26	1.148	0.112	7902	4605
36	rs3	0.027	0.625	0.6	0.025	8690	6238
