# Supplementary material for: UPDG: Utilities package for data analysis of Pooled DNA GWAS
Source: BMC Genet. 2012 Jan 17;13:1. doi: 10.1186/1471-2156-13-1 (PMC3293712; doi:10.1186/1471-2156-13-1)
Supplement: Additional file 1 — UPDG. UPDG package for data analysis of pooled DNA GWAS (package components including Perl programs and R scripts, an example dataset and a user manual). [file 1471-2156-13-1-S1.ZIP › Example dataset/pooled_GWAS_H]

sampleID	Batch	Phenotype	Pool	SNP	Rx_adj_H	K_H
1	1	A	AP1	rs1	0.165815526972919	0.757099176604988
2	1	A	AP2	rs1	0.242883781052025	0.757099176604988
3	1	A	AP3	rs1	0.152715090288902	0.757099176604988
4	1	A	AP4	rs1	0.215457502255324	0.757099176604988
5	1	A	AP5	rs1	0.292639954098963	0.757099176604988
6	1	A	AP6	rs1	0.257987989214717	0.757099176604988
7	1	U	UP1	rs1	0.258339596599043	0.757099176604988
8	1	U	UP2	rs1	0.229628515438373	0.757099176604988
9	1	U	UP3	rs1	0.259143282085527	0.757099176604988
10	1	U	UP4	rs1	0.205417446145956	0.757099176604988
11	1	U	UP5	rs1	0.356323052804962	0.757099176604988
12	1	U	UP6	rs1	0.255225754734265	0.757099176604988
13	1	A	AP1	rs1	0.300698387520654	0.757099176604988
14	1	A	AP2	rs1	0.342232271819436	0.757099176604988
15	1	A	AP3	rs1	0.23691744543871	0.757099176604988
16	1	A	AP4	rs1	0.329134460912204	0.757099176604988
17	1	A	AP5	rs1	0.312465071883139	0.757099176604988
18	1	A	AP6	rs1	0.243683621322443	0.757099176604988
19	1	U	UP1	rs1	0.298572952792188	0.757099176604988
20	1	U	UP2	rs1	0.34069573082492	0.757099176604988
21	1	U	UP3	rs1	0.313069108542795	0.757099176604988
22	1	U	UP4	rs1	0.248743393702945	0.757099176604988
23	1	U	UP5	rs1	0.41619345996694	0.757099176604988
24	1	U	UP6	rs1	0.263093083718502	0.757099176604988
25	1	A	AP1	rs1	0.291128128268995	0.757099176604988
26	1	A	AP2	rs1	0.32181726956214	0.757099176604988
27	1	A	AP3	rs1	0.329516056558504	0.757099176604988
28	1	A	AP4	rs1	0.371833543827232	0.757099176604988
29	1	A	AP5	rs1	0.365625285738831	0.757099176604988
30	1	A	AP6	rs1	0.34106343498512	0.757099176604988
31	1	U	UP1	rs1	0.307087384146963	0.757099176604988
32	1	U	UP2	rs1	0.334886013788532	0.757099176604988
33	1	U	UP3	rs1	0.419590032065044	0.757099176604988
34	1	U	UP4	rs1	0.405836487013683	0.757099176604988
35	1	U	UP5	rs1	0.35794033755219	0.757099176604988
36	1	U	UP6	rs1	0.134353489367131	0.757099176604988
1	1	A	AP1	rs2	0.311692174011779	0.62529185794722
2	1	A	AP2	rs2	0.308442819715567	0.62529185794722
3	1	A	AP3	rs2	0.414787527109453	0.62529185794722
4	1	A	AP4	rs2	0.327775348426395	0.62529185794722
5	1	A	AP5	rs2	0.401526435938645	0.62529185794722
6	1	A	AP6	rs2	0.445164865448297	0.62529185794722
7	1	U	UP1	rs2	0.428908830227719	0.62529185794722
8	1	U	UP2	rs2	0.481611336030791	0.62529185794722
9	1	U	UP3	rs2	0.427327940509323	0.62529185794722
10	1	U	UP4	rs2	0.461545740989831	0.62529185794722
11	1	U	UP5	rs2	0.449533182349509	0.62529185794722
12	1	U	UP6	rs2	0.351968473785526	0.62529185794722
13	1	A	AP1	rs2	0.452277463469343	0.62529185794722
14	1	A	AP2	rs2	0.402748331120714	0.62529185794722
15	1	A	AP3	rs2	0.393055278835301	0.62529185794722
16	1	A	AP4	rs2	0.427422770295521	0.62529185794722
17	1	A	AP5	rs2	0.381324781247341	0.62529185794722
18	1	A	AP6	rs2	0.372294265573217	0.62529185794722
19	1	U	UP1	rs2	0.420388552570306	0.62529185794722
20	1	U	UP2	rs2	0.388311137616527	0.62529185794722
21	1	U	UP3	rs2	0.476832530177094	0.62529185794722
22	1	U	UP4	rs2	0.448213288741163	0.62529185794722
23	1	U	UP5	rs2	0.372275235438726	0.62529185794722
24	1	U	UP6	rs2	0.446858835694484	0.62529185794722
25	1	A	AP1	rs2	0.471075094618395	0.62529185794722
26	1	A	AP2	rs2	0.518442545362378	0.62529185794722
27	1	A	AP3	rs2	0.489516735452235	0.62529185794722
28	1	A	AP4	rs2	0.41689486324272	0.62529185794722
29	1	A	AP5	rs2	0.318686332183869	0.62529185794722
30	1	A	AP6	rs2	0.285445618194543	0.62529185794722
31	1	U	UP1	rs2	0.297443514745707	0.62529185794722
32	1	U	UP2	rs2	0.325628645621506	0.62529185794722
33	1	U	UP3	rs2	0.313724966694756	0.62529185794722
34	1	U	UP4	rs2	0.339784823390411	0.62529185794722
35	1	U	UP5	rs2	0.284222424221457	0.62529185794722
36	1	U	UP6	rs2	0.361424746546057	0.62529185794722
1	1	A	AP1	rs3	0.590983175542618	0.81835308537424
2	1	A	AP2	rs3	0.573476789879536	0.81835308537424
3	1	A	AP3	rs3	0.609720360090097	0.81835308537424
4	1	A	AP4	rs3	0.572842872303119	0.81835308537424
5	1	A	AP5	rs3	0.46726306185307	0.81835308537424
6	1	A	AP6	rs3	0.587395555495858	0.81835308537424
7	1	U	UP1	rs3	0.60602744117256	0.81835308537424
8	1	U	UP2	rs3	0.585302332309614	0.81835308537424
9	1	U	UP3	rs3	0.487456556633836	0.81835308537424
10	1	U	UP4	rs3	0.619019871592326	0.81835308537424
11	1	U	UP5	rs3	0.595363392390538	0.81835308537424
12	1	U	UP6	rs3	0.551164617847949	0.81835308537424
13	1	A	AP1	rs3	0.599182857818679	0.81835308537424
14	1	A	AP2	rs3	0.500415351195454	0.81835308537424
15	1	A	AP3	rs3	0.603764419813165	0.81835308537424
16	1	A	AP4	rs3	0.554133208219609	0.81835308537424
17	1	A	AP5	rs3	0.656895014905864	0.81835308537424
18	1	A	AP6	rs3	0.605162898834505	0.81835308537424
19	1	U	UP1	rs3	0.58573043491562	0.81835308537424
20	1	U	UP2	rs3	0.605162781908811	0.81835308537424
21	1	U	UP3	rs3	0.524080409190276	0.81835308537424
22	1	U	UP4	rs3	0.672614939346087	0.81835308537424
23	1	U	UP5	rs3	0.568866985607325	0.81835308537424
24	1	U	UP6	rs3	0.531418168746622	0.81835308537424
25	1	A	AP1	rs3	0.573273901413783	0.81835308537424
26	1	A	AP2	rs3	0.645692586010261	0.81835308537424
27	1	A	AP3	rs3	0.609323354211059	0.81835308537424
28	1	A	AP4	rs3	0.569186903971302	0.81835308537424
29	1	A	AP5	rs3	0.58762177481726	0.81835308537424
30	1	A	AP6	rs3	0.640627800311736	0.81835308537424
31	1	U	UP1	rs3	0.575567460340211	0.81835308537424
32	1	U	UP2	rs3	0.691562588465425	0.81835308537424
33	1	U	UP3	rs3	0.694618990970569	0.81835308537424
34	1	U	UP4	rs3	0.656446581743505	0.81835308537424
35	1	U	UP5	rs3	0.677090886841452	0.81835308537424
36	1	U	UP6	rs3	0.629943564281372	0.81835308537424
