# Supplementary material for: UPDG: Utilities package for data analysis of Pooled DNA GWAS
Source: BMC Genet. 2012 Jan 17;13:1. doi: 10.1186/1471-2156-13-1 (PMC3293712; doi:10.1186/1471-2156-13-1)
Supplement: Additional file 1 — UPDG. UPDG package for data analysis of pooled DNA GWAS (package components including Perl programs and R scripts, an example dataset and a user manual). [file 1471-2156-13-1-S1.ZIP › Example dataset/pooled_GWAS_M]

sampleID	Batch	Phenotype	Pool	SNP	Rx_adj_M	K_M
1	1	A	AP1	rs1	0.166610219122032	0.752770172885398
2	1	A	AP2	rs1	0.243939821216412	0.752770172885398
3	1	A	AP3	rs1	0.153458547090176	0.752770172885398
4	1	A	AP4	rs1	0.216428382967949	0.752770172885398
5	1	A	AP5	rs1	0.293828372700036	0.752770172885398
6	1	A	AP6	rs1	0.259087228206443	0.752770172885398
7	1	U	UP1	rs1	0.259439809911605	0.752770172885398
8	1	U	UP2	rs1	0.230644479741051	0.752770172885398
9	1	U	UP3	rs1	0.260245717102544	0.752770172885398
10	1	U	UP4	rs1	0.20635498478337	0.752770172885398
11	1	U	UP5	rs1	0.357639333212799	0.752770172885398
12	1	U	UP6	rs1	0.256317289914849	0.752770172885398
13	1	A	AP1	rs1	0.301905564186121	0.752770172885398
14	1	A	AP2	rs1	0.343524279766214	0.752770172885398
15	1	A	AP3	rs1	0.237955697537987	0.752770172885398
16	1	A	AP4	rs1	0.330401859303068	0.752770172885398
17	1	A	AP5	rs1	0.313698296289737	0.752770172885398
18	1	A	AP6	rs1	0.244742014963482	0.752770172885398
19	1	U	UP1	rs1	0.299775254527342	0.752770172885398
20	1	U	UP2	rs1	0.341984953906037	0.752770172885398
21	1	U	UP3	rs1	0.31430362710716	0.752770172885398
22	1	U	UP4	rs1	0.249816504628919	0.752770172885398
23	1	U	UP5	rs1	0.417587423947488	0.752770172885398
24	1	U	UP6	rs1	0.26420632944154	0.752770172885398
25	1	A	AP1	rs1	0.292312944449269	0.752770172885398
26	1	A	AP2	rs1	0.323070060561956	0.752770172885398
27	1	A	AP3	rs1	0.330784199836591	0.752770172885398
28	1	A	AP4	rs1	0.373173903002093	0.752770172885398
29	1	A	AP5	rs1	0.366956339029553	0.752770172885398
30	1	A	AP6	rs1	0.342353326973764	0.752770172885398
31	1	U	UP1	rs1	0.308308901716242	0.752770172885398
32	1	U	UP2	rs1	0.336164461778939	0.752770172885398
33	1	U	UP3	rs1	0.420987168783924	0.752770172885398
34	1	U	UP4	rs1	0.407219958520611	0.752770172885398
35	1	U	UP5	rs1	0.359259257812368	0.752770172885398
36	1	U	UP6	rs1	0.13502180199557	0.752770172885398
1	1	A	AP1	rs2	0.350693639291185	0.524261218675818
2	1	A	AP2	rs2	0.347242816773775	0.524261218675818
3	1	A	AP3	rs2	0.458103438073823	0.524261218675818
4	1	A	AP4	rs2	0.367714157763554	0.524261218675818
5	1	A	AP5	rs2	0.444509387663195	0.524261218675818
6	1	A	AP6	rs2	0.489002305909933	0.524261218675818
7	1	U	UP1	rs2	0.472508743097748	0.524261218675818
8	1	U	UP2	rs2	0.525637645775784	0.524261218675818
9	1	U	UP3	rs2	0.4708996599643	0.524261218675818
10	1	U	UP4	rs2	0.505526538845836	0.524261218675818
11	1	U	UP5	rs2	0.493418239845683	0.524261218675818
12	1	U	UP6	rs2	0.393131183417196	0.524261218675818
13	1	A	AP1	rs2	0.496188937463809	0.524261218675818
14	1	A	AP2	rs2	0.445764658933627	0.524261218675818
15	1	A	AP3	rs2	0.435791729427664	0.524261218675818
16	1	A	AP4	rs2	0.470996206472647	0.524261218675818
17	1	A	AP5	rs2	0.423676108175132	0.524261218675818
18	1	A	AP6	rs2	0.414314293838993	0.524261218675818
19	1	U	UP1	rs2	0.463825787553952	0.524261218675818
20	1	U	UP2	rs2	0.43089797108632	0.524261218675818
21	1	U	UP3	rs2	0.520860923326139	0.524261218675818
22	1	U	UP4	rs2	0.492084680197288	0.524261218675818
23	1	U	UP5	rs2	0.414294533452149	0.524261218675818
24	1	U	UP6	rs2	0.490715553926589	0.524261218675818
25	1	A	AP1	rs2	0.515095285264468	0.524261218675818
26	1	A	AP2	rs2	0.562184403799966	0.524261218675818
27	1	A	AP3	rs2	0.533521948372261	0.524261218675818
28	1	A	AP4	rs2	0.460257763037399	0.524261218675818
29	1	A	AP5	rs2	0.358107638690664	0.524261218675818
30	1	A	AP6	rs2	0.32270263965393	0.524261218675818
31	1	U	UP1	rs2	0.335531190588943	0.524261218675818
32	1	U	UP2	rs2	0.365448084050307	0.524261218675818
33	1	U	UP3	rs2	0.35285039804028	0.524261218675818
34	1	U	UP4	rs2	0.38035898037928	0.524261218675818
35	1	U	UP5	rs2	0.321391600650817	0.524261218675818
36	1	U	UP6	rs2	0.40300560999768	0.524261218675818
1	1	A	AP1	rs3	0.596908798207204	0.798490967084501
2	1	A	AP2	rs3	0.57947556576824	0.798490967084501
3	1	A	AP3	rs3	0.615551115964531	0.798490967084501
4	1	A	AP4	rs3	0.5788440162706	0.798490967084501
5	1	A	AP5	rs3	0.473383903396382	0.798490967084501
6	1	A	AP6	rs3	0.593337388717391	0.798490967084501
7	1	U	UP1	rs3	0.611878248925646	0.798490967084501
8	1	U	UP2	rs3	0.591253333471013	0.798490967084501
9	1	U	UP3	rs3	0.493596832542165	0.798490967084501
10	1	U	UP4	rs3	0.62479718902963	0.798490967084501
11	1	U	UP5	rs3	0.601268371563398	0.798490967084501
12	1	U	UP6	rs3	0.557234919164667	0.798490967084501
13	1	A	AP1	rs3	0.605069072287362	0.798490967084501
14	1	A	AP2	rs3	0.506557533512718	0.798490967084501
15	1	A	AP3	rs3	0.609627186845344	0.798490967084501
16	1	A	AP4	rs3	0.560195397658695	0.798490967084501
17	1	A	AP5	rs3	0.662411209023029	0.798490967084501
18	1	A	AP6	rs3	0.611018304864384	0.798490967084501
19	1	U	UP1	rs3	0.591679578465315	0.798490967084501
20	1	U	UP2	rs3	0.611018188558122	0.798490967084501
21	1	U	UP3	rs3	0.530204788321396	0.798490967084501
22	1	U	UP4	rs3	0.678002285176847	0.798490967084501
23	1	U	UP5	rs3	0.574882534137143	0.798490967084501
24	1	U	UP6	rs3	0.537531446974188	0.798490967084501
25	1	A	AP1	rs3	0.579273437354556	0.798490967084501
26	1	A	AP2	rs3	0.651293277825838	0.798490967084501
27	1	A	AP3	rs3	0.615156297643517	0.798490967084501
28	1	A	AP4	rs3	0.575201322026416	0.798490967084501
29	1	A	AP5	rs3	0.593562604431596	0.798490967084501
30	1	A	AP6	rs3	0.646264692748017	0.798490967084501
31	1	U	UP1	rs3	0.581558287097536	0.798490967084501
32	1	U	UP2	rs3	0.696778698627746	0.798490967084501
33	1	U	UP3	rs3	0.699805849874086	0.798490967084501
34	1	U	UP4	rs3	0.661966275441813	0.798490967084501
35	1	U	UP5	rs3	0.682439352405234	0.798490967084501
36	1	U	UP6	rs3	0.635652730909574	0.798490967084501
