# Supplementary material for: UPDG: Utilities package for data analysis of Pooled DNA GWAS
Source: BMC Genet. 2012 Jan 17;13:1. doi: 10.1186/1471-2156-13-1 (PMC3293712; doi:10.1186/1471-2156-13-1)
Supplement: Additional file 1 — UPDG. UPDG package for data analysis of pooled DNA GWAS (package components including Perl programs and R scripts, an example dataset and a user manual). [file 1471-2156-13-1-S1.ZIP › Example dataset/pooled_GWAS_N]

sampleID	Batch	Phenotype	Pool	SNP	Rx_norm_adj	K_norm
1	1	A	AP1	rs1	0.526010669683161	-0.730963615684341
2	1	A	AP2	rs1	0.521975031152877	-0.730963615684341
3	1	A	AP3	rs1	0.526625133916201	-0.730963615684341
4	1	A	AP4	rs1	0.523500092602209	-0.730963615684341
5	1	A	AP5	rs1	0.518913667148343	-0.730963615684341
6	1	A	AP6	rs1	0.521088113234447	-0.730963615684341
7	1	U	UP1	rs1	0.521067046493795	-0.730963615684341
8	1	U	UP2	rs1	0.522725359960295	-0.730963615684341
9	1	U	UP3	rs1	0.521018819892116	-0.730963615684341
10	1	U	UP4	rs1	0.524032618901852	-0.730963615684341
11	1	U	UP5	rs1	0.514323079426992	-0.730963615684341
12	1	U	UP6	rs1	0.521252937834069	-0.730963615684341
13	1	A	AP1	rs1	0.518377858610184	-0.730963615684341
14	1	A	AP2	rs1	0.515413416144957	-0.730963615684341
15	1	A	AP3	rs1	0.522315916075643	-0.730963615684341
16	1	A	AP4	rs1	0.516386882451913	-0.730963615684341
17	1	A	AP5	rs1	0.517573484831046	-0.730963615684341
18	1	A	AP6	rs1	0.521928932878547	-0.730963615684341
19	1	U	UP1	rs1	0.518520346019613	-0.730963615684341
20	1	U	UP2	rs1	0.515529567210899	-0.730963615684341
21	1	U	UP3	rs1	0.51753146749852	-0.730963615684341
22	1	U	UP4	rs1	0.521635093208492	-0.730963615684341
23	1	U	UP5	rs1	0.509120439275025	-0.730963615684341
24	1	U	UP6	rs1	0.520780311328645	-0.730963615684341
25	1	A	AP1	rs1	0.519012864510893	-0.730963615684341
26	1	A	AP2	rs1	0.516914756093131	-0.730963615684341
27	1	A	AP3	rs1	0.516359045452542	-0.730963615684341
28	1	A	AP4	rs1	0.513067855807963	-0.730963615684341
29	1	A	AP5	rs1	0.513577444274204	-0.730963615684341
30	1	A	AP6	rs1	0.51550181954686	-0.730963615684341
31	1	U	UP1	rs1	0.517944411533946	-0.730963615684341
32	1	U	UP2	rs1	0.515964011729062	-0.730963615684341
33	1	U	UP3	rs1	0.508794047249626	-0.730963615684341
34	1	U	UP4	rs1	0.510093306420403	-0.730963615684341
35	1	U	UP5	rs1	0.514194954060485	-0.730963615684341
36	1	U	UP6	rs1	0.52745568431127	-0.730963615684341
1	1	A	AP1	rs2	0.279277857646837	0.383500107078132
2	1	A	AP2	rs2	0.273681165985425	0.383500107078132
3	1	A	AP3	rs2	0.442013444186165	0.383500107078132
4	1	A	AP4	rs2	0.306527915667827	0.383500107078132
5	1	A	AP5	rs2	0.422573798213083	0.383500107078132
6	1	A	AP6	rs2	0.485052954606543	0.383500107078132
7	1	U	UP1	rs2	0.46227364504177	0.383500107078132
8	1	U	UP2	rs2	0.534115609737433	0.383500107078132
9	1	U	UP3	rs2	0.460027629907922	0.383500107078132
10	1	U	UP4	rs2	0.507439485196669	0.383500107078132
11	1	U	UP5	rs2	0.491077654176612	0.383500107078132
12	1	U	UP6	rs2	0.346154422972737	0.383500107078132
13	1	A	AP1	rs2	0.494841969879526	0.383500107078132
14	1	A	AP2	rs2	0.424382097810424	0.383500107078132
15	1	A	AP3	rs2	0.409940087290391	0.383500107078132
16	1	A	AP4	rs2	0.460162513041488	0.383500107078132
17	1	A	AP5	rs2	0.39216030246993	0.383500107078132
18	1	A	AP6	rs2	0.378241886298484	0.383500107078132
19	1	U	UP1	rs2	0.45010293732689	0.383500107078132
20	1	U	UP2	rs2	0.402789751585907	0.383500107078132
21	1	U	UP3	rs2	0.52783520055825	0.383500107078132
22	1	U	UP4	rs2	0.48926153021539	0.383500107078132
23	1	U	UP5	rs2	0.378212340084062	0.383500107078132
24	1	U	UP6	rs2	0.487394034256323	0.383500107078132
25	1	A	AP1	rs2	0.520208673746304	0.383500107078132
26	1	A	AP2	rs2	0.581056759953784	0.383500107078132
27	1	A	AP3	rs2	0.544407262879624	0.383500107078132
28	1	A	AP4	rs2	0.445065384474625	0.383500107078132
29	1	A	AP5	rs2	0.291219736838834	0.383500107078132
30	1	A	AP6	rs2	0.233161585594783	0.383500107078132
31	1	U	UP1	rs2	0.254502332508459	0.383500107078132
32	1	U	UP2	rs2	0.3029335362121	0.383500107078132
33	1	U	UP3	rs2	0.282763359018828	0.383500107078132
34	1	U	UP4	rs2	0.32639860360799	0.383500107078132
35	1	U	UP5	rs2	0.2309606990752	0.383500107078132
36	1	U	UP6	rs2	0.361215697985497	0.383500107078132
1	1	A	AP1	rs3	0.482059372565776	-0.735040510200478
2	1	A	AP2	rs3	0.485949927267013	-0.735040510200478
3	1	A	AP3	rs3	0.47747103099655	-0.735040510200478
4	1	A	AP4	rs3	0.486084297471182	-0.735040510200478
5	1	A	AP5	rs3	0.503692500154185	-0.735040510200478
6	1	A	AP6	rs3	0.482886026102167	-0.735040510200478
7	1	U	UP1	rs3	0.478413200866182	-0.735040510200478
8	1	U	UP2	rs3	0.483361135514311	-0.735040510200478
9	1	U	UP3	rs3	0.500926311414994	-0.735040510200478
10	1	U	UP4	rs3	0.475009477561852	-0.735040510200478
11	1	U	UP5	rs3	0.481028360650502	-0.735040510200478
12	1	U	UP6	rs3	0.490431914173105	-0.735040510200478
13	1	A	AP1	rs3	0.480109211366092	-0.735040510200478
14	1	A	AP2	rs3	0.499024611560659	-0.735040510200478
15	1	A	AP3	rs3	0.478981055198521	-0.735040510200478
16	1	A	AP4	rs3	0.489863638668774	-0.735040510200478
17	1	A	AP5	rs3	0.463451257292411	-0.735040510200478
18	1	A	AP6	rs3	0.478630980387472	-0.735040510200478
19	1	U	UP1	rs3	0.483264393006656	-0.735040510200478
20	1	U	UP2	rs3	0.478631009770545	-0.735040510200478
21	1	U	UP3	rs3	0.49526360146817	-0.735040510200478
22	1	U	UP4	rs3	0.457776075240662	-0.735040510200478
23	1	U	UP5	rs3	0.486917261898434	-0.735040510200478
24	1	U	UP6	rs3	0.494014136290707	-0.735040510200478
25	1	A	AP1	rs3	0.485992980384081	-0.735040510200478
26	1	A	AP2	rs3	0.467155026750098	-0.735040510200478
27	1	A	AP3	rs3	0.477573256025812	-0.735040510200478
28	1	A	AP4	rs3	0.486850856073915	-0.735040510200478
29	1	A	AP5	rs3	0.48283436475498	-0.735040510200478
30	1	A	AP6	rs3	0.468745695188831	-0.735040510200478
31	1	U	UP1	rs3	0.485503675280048	-0.735040510200478
32	1	U	UP2	rs3	0.450069787254816	-0.735040510200478
33	1	U	UP3	rs3	0.448725707081467	-0.735040510200478
34	1	U	UP4	rs3	0.463604679005441	-0.735040510200478
35	1	U	UP5	rs3	0.456047002567034	-0.735040510200478
36	1	U	UP6	rs3	0.471943719855172	-0.735040510200478
