# Supplementary material for: UPDG: Utilities package for data analysis of Pooled DNA GWAS
Source: BMC Genet. 2012 Jan 17;13:1. doi: 10.1186/1471-2156-13-1 (PMC3293712; doi:10.1186/1471-2156-13-1)
Supplement: Additional file 1 — UPDG. UPDG package for data analysis of pooled DNA GWAS (package components including Perl programs and R scripts, an example dataset and a user manual). [file 1471-2156-13-1-S1.ZIP › Example dataset/pooled_GWAS_unadjusted]

sampleID	Batch	Phenotype	Pool	SNP	Rx
1	1	A	AP1	rs1	0.130807288524195
2	1	A	AP2	rs1	0.195416004239534
3	1	A	AP3	rs1	0.120074590562672
4	1	A	AP4	rs1	0.172131147540984
5	1	A	AP5	rs1	0.238511455436366
6	1	A	AP6	rs1	0.208380778865862
7	1	U	UP1	rs1	0.208683791770857
8	1	U	UP2	rs1	0.184121284659884
9	1	U	UP3	rs1	0.209376609994848
10	1	U	UP4	rs1	0.16368880698662
11	1	U	UP5	rs1	0.295333333333333
12	1	U	UP6	rs1	0.206002223045572
13	1	A	AP1	rs1	0.24559686888454
14	1	A	AP2	rs1	0.282595512431777
15	1	A	AP3	rs1	0.190322580645161
16	1	A	AP4	rs1	0.270840308001339
17	1	A	AP5	rs1	0.255996691480562
18	1	A	AP6	rs1	0.196100015725743
19	1	U	UP1	rs1	0.243725167167361
20	1	U	UP2	rs1	0.281212254309872
21	1	U	UP3	rs1	0.256532297231666
22	1	U	UP4	rs1	0.200433612440191
23	1	U	UP5	rs1	0.35053679989652
24	1	U	UP6	rs1	0.21278574196048
25	1	A	AP1	rs1	0.237185501066098
26	1	A	AP2	rs1	0.264308500656784
27	1	A	AP3	rs1	0.27118163785775
28	1	A	AP4	rs1	0.309465371892007
29	1	A	AP5	rs1	0.303794829024187
30	1	A	AP6	rs1	0.281543174420831
31	1	U	UP1	rs1	0.251235725242884
32	1	U	UP2	rs1	0.275992264481076
33	1	U	UP3	rs1	0.353722197004085
34	1	U	UP4	rs1	0.340859748154581
35	1	U	UP5	rs1	0.296801440044309
36	1	U	UP6	rs1	0.105150456440888
1	1	A	AP1	rs2	0.22067160924553
2	1	A	AP2	rs2	0.218070508760819
3	1	A	AP3	rs2	0.307092960773778
4	1	A	AP4	rs2	0.233652475045834
5	1	A	AP5	rs2	0.295536172396101
6	1	A	AP6	rs2	0.334085778781038
7	1	U	UP1	rs2	0.319549856058623
8	1	U	UP2	rs2	0.367461017946455
9	1	U	UP3	rs2	0.318147495595268
10	1	U	UP4	rs2	0.348949919224556
11	1	U	UP5	rs2	0.338028169014085
12	1	U	UP6	rs2	0.253518411413148
13	1	A	AP1	rs2	0.340512820512821
14	1	A	AP2	rs2	0.296595373199476
15	1	A	AP3	rs2	0.288224220874294
16	1	A	AP4	rs2	0.318231560516524
17	1	A	AP5	rs2	0.278188364601099
18	1	A	AP6	rs2	0.270532284616792
19	1	U	UP1	rs2	0.312015097504718
20	1	U	UP2	rs2	0.284153005464481
21	1	U	UP3	rs2	0.363021683376078
22	1	U	UP4	rs2	0.336835334476844
23	1	U	UP5	rs2	0.270516214427531
24	1	U	UP6	rs2	0.335612740687421
25	1	A	AP1	rs2	0.357698879817733
26	1	A	AP2	rs2	0.402337938363443
27	1	A	AP3	rs2	0.374847587528305
28	1	A	AP4	rs2	0.308941997851772
29	1	A	AP5	rs2	0.226294820717131
30	1	A	AP6	rs2	0.199864038069341
31	1	U	UP1	rs2	0.209318497913769
32	1	U	UP2	rs2	0.231909547738693
33	1	U	UP3	rs2	0.222302504816956
34	1	U	UP4	rs2	0.243462343096234
35	1	U	UP5	rs2	0.198905493580299
36	1	U	UP6	rs2	0.261396574440053
1	1	A	AP1	rs3	0.54179471419791
2	1	A	AP2	rs3	0.523879142300195
3	1	A	AP3	rs3	0.561111816220333
4	1	A	AP4	rs3	0.523232793758006
5	1	A	AP5	rs3	0.417852161785216
6	1	A	AP6	rs3	0.538112847429321
7	1	U	UP1	rs3	0.557292910002387
8	1	U	UP2	rs3	0.535967115779858
9	1	U	UP3	rs3	0.437664578225733
10	1	U	UP4	rs3	0.570754160273811
11	1	U	UP5	rs3	0.54629729438396
12	1	U	UP6	rs3	0.501228984367319
13	1	A	AP1	rs3	0.550230020327378
14	1	A	AP2	rs3	0.450463043858116
15	1	A	AP3	rs3	0.554955527318933
16	1	A	AP4	rs3	0.504230769230769
17	1	A	AP5	rs3	0.610407712858636
18	1	A	AP6	rs3	0.556399704547853
19	1	U	UP1	rs3	0.536405808793868
20	1	U	UP2	rs3	0.556399583766909
21	1	U	UP3	rs3	0.474007158684166
22	1	U	UP4	rs3	0.627048284902775
23	1	U	UP5	rs3	0.51918272662384
24	1	U	UP6	rs3	0.481352922182757
25	1	A	AP1	rs3	0.523672257162823
26	1	A	AP2	rs3	0.598614904408896
27	1	A	AP3	rs3	0.560700989739399
28	1	A	AP4	rs3	0.519508372515054
29	1	A	AP5	rs3	0.538344850834316
30	1	A	AP6	rs3	0.593301028649154
31	1	U	UP1	rs3	0.526011988455561
32	1	U	UP2	rs3	0.647250067732322
33	1	U	UP3	rs3	0.650523677378928
34	1	U	UP4	rs3	0.609934599813142
35	1	U	UP5	rs3	0.631806188534421
36	1	U	UP6	rs3	0.582127545551983
