# Supplementary material for: UPDG: Utilities package for data analysis of Pooled DNA GWAS
Source: BMC Genet. 2012 Jan 17;13:1. doi: 10.1186/1471-2156-13-1 (PMC3293712; doi:10.1186/1471-2156-13-1)
Supplement: Additional file 1 — UPDG. UPDG package for data analysis of pooled DNA GWAS (package components including Perl programs and R scripts, an example dataset and a user manual). [file 1471-2156-13-1-S1.ZIP › Example dataset/pooled_intensity_rs.txt]

1	rs1	1084	7203
2	rs1	1475	6073
3	rs1	1481	10853
4	rs1	1701	8181
5	rs1	1801	5750
6	rs1	1830	6952
7	rs1	1836	6962
8	rs1	1846	8180
9	rs1	2032	7673
10	rs1	2043	10438
11	rs1	2215	5285
12	rs1	2224	8572
13	rs1	2259	6939
14	rs1	2330	5915
15	rs1	2419	10291
16	rs1	2427	6534
17	rs1	2476	7196
18	rs1	2494	10224
19	rs1	2515	7804
20	rs1	2561	6546
21	rs1	2641	7654
22	rs1	2681	10695
23	rs1	2710	5021
24	rs1	2746	10159
25	rs1	2781	8944
26	rs1	2817	7841
27	rs1	2871	7716
28	rs1	2900	6471
29	rs1	2914	6678
30	rs1	2941	7505
31	rs1	2948	8786
32	rs1	2997	7862
33	rs1	3117	5695
34	rs1	3140	6072
35	rs1	4287	10157
36	rs1	933	7940
1	rs2	1012	3574
2	rs2	1033	3704
3	rs2	1143	2579
4	rs2	1147	3762
5	rs2	1152	2746
6	rs2	1184	2360
7	rs2	1221	2600
8	rs2	1249	2150
9	rs2	1264	2709
10	rs2	1296	2418
11	rs2	1296	2538
12	rs2	1315	3872
13	rs2	1328	2572
14	rs2	1359	3223
15	rs2	1378	3403
16	rs2	1454	3115
17	rs2	1468	3809
18	rs2	1479	3988
19	rs2	1488	3281
20	rs2	1508	3799
21	rs2	1557	2732
22	rs2	1571	3093
23	rs2	1635	4409
24	rs2	1865	3692
25	rs2	1884	3383
26	rs2	1893	2812
27	rs2	2152	3589
28	rs2	2301	5147
29	rs2	852	2913
30	rs2	882	3531
31	rs2	903	3411
32	rs2	923	3057
33	rs2	923	3229
34	rs2	931	2893
35	rs2	945	3806
36	rs2	992	2803
1	rs3	3526	2982
2	rs3	4300	3908
3	rs3	4421	3458
4	rs3	4493	4094
5	rs3	4494	6261
6	rs3	4511	3872
7	rs3	4669	3709
8	rs3	4694	4064
9	rs3	4820	6193
10	rs3	4836	3637
11	rs3	5068	4209
12	rs3	5098	5073
13	rs3	5143	4204
14	rs3	5156	6290
15	rs3	5241	4203
16	rs3	5244	5156
17	rs3	5255	3354
18	rs3	5273	4204
19	rs3	5319	4597
20	rs3	5347	4263
21	rs3	5562	6172
22	rs3	5740	3414
23	rs3	5819	5389
24	rs3	5963	6425
25	rs3	5995	5453
26	rs3	6137	4115
27	rs3	6175	4838
28	rs3	6298	5825
29	rs3	6388	5478
30	rs3	6979	4784
31	rs3	7108	6405
32	rs3	7167	3906
33	rs3	7267	3904
34	rs3	7834	5010
35	rs3	7902	4605
36	rs3	8690	6238
