# Supplementary material for: UPDG: Utilities package for data analysis of Pooled DNA GWAS
Source: BMC Genet. 2012 Jan 17;13:1. doi: 10.1186/1471-2156-13-1 (PMC3293712; doi:10.1186/1471-2156-13-1)
Supplement: Additional file 1 — UPDG. UPDG package for data analysis of pooled DNA GWAS (package components including Perl programs and R scripts, an example dataset and a user manual). [file 1471-2156-13-1-S1.ZIP › Example dataset/SNP_map_rs.txt]

1	rs1	12	125456933	0.8359	[T/C]	BOT	BOT	10
2	rs2	4	21227772	0.9123	[A/C]	BOT	BOT	9
3	rs3	4	95952929	0.7428	[T/G]	BOT	BOT	12
