# Supplementary material for: UPDG: Utilities package for data analysis of Pooled DNA GWAS
Source: BMC Genet. 2012 Jan 17;13:1. doi: 10.1186/1471-2156-13-1 (PMC3293712; doi:10.1186/1471-2156-13-1)
Supplement: Additional file 1 — UPDG. UPDG package for data analysis of pooled DNA GWAS (package components including Perl programs and R scripts, an example dataset and a user manual). [file 1471-2156-13-1-S1.ZIP › readme.txt]

UPDG - Utilities package for data analysis of Pooled DNA GWAS
Copyright (C) 2011  DWH Ho, MKH Yap & SP Yip.

This program is free software: you can redistribute it and/or modify
it under the terms of the GNU General Public License as published by
the Free Software Foundation, either version 3 of the License, or
(at your option) any later version.

This program is distributed in the hope that it will be useful,
but WITHOUT ANY WARRANTY; without even the implied warranty of
MERCHANTABILITY or FITNESS FOR A PARTICULAR PURPOSE.  See the
GNU General Public License for more details.

You should have received a copy of the GNU General Public License
along with this program.  If not, see <http://www.gnu.org/licenses/>.
